# Supplementary material for: Finding the Appropriate Therapeutic Strategy in Patients with Neuroendocrine Tumors of the Pancreas: Guideline Recommendations Meet the Clinical Reality
Source: J Clin Med. 2021 Jul 7;10(14):3023. doi: 10.3390/jcm10143023 (PMC8304907; doi:10.3390/jcm10143023)
Supplement: Supplementary file 1 [file jcm-10-03023-s001.zip]

Archive with 2 entries (2 files):
- jcm-1262063-supplementary.pdf
- Supplemental Material File S1 Complete presentation of the case scenarios..pdf
